# Supplementary material for: Biasing Influence of ‘Mental Shortcuts’ on Diagnostic Decision-Making: Radiologists Can Overlook Breast Cancer in Mammograms When Prior Diagnostic Information Is Available
Source: Diagnostics (Basel). 2022 Jan 4;12(1):105. doi: 10.3390/diagnostics12010105 (PMC8774943; doi:10.3390/diagnostics12010105)
Supplement: Supplementary file 1 [file diagnostics-12-00105-s001.zip]

Archive with 1 entries (1 files):
- diagnostics-1468280-supplementary.pdf
